# Supplementary material for: Spatiotemporal and Demographic Patterns of West Nile Neuroinvasive Disease in Vojvodina, Serbia, 2012–2025
Source: Viruses. 2026 Mar 2;18(3):312. doi: 10.3390/v18030312 (PMC13030431; doi:10.3390/v18030312)
Supplement: Supplementary file 1 [file viruses-18-00312-s001.zip]

Archive with 1 entries (1 files):
- viruses-4150906-supplementary.pdf
